# Supplementary material for: A Simple Schiff Base Probe for Quintuplicate-Metal Analytes with Four Emission-Wavelength Responses
Source: Molecules. 2023 Sep 1;28(17):6400. doi: 10.3390/molecules28176400 (PMC10490265; doi:10.3390/molecules28176400)
Supplement: Supplementary file 1 [file molecules-28-06400-s001.zip]

Archive with 1 entries (1 files):
- molecules-2567232-supplementary.pdf
